# Supplementary material for: Treatment with OnabotulinumtoxinA for Oromandibular Dystonia: A Systematic Review and Meta-Analysis
Source: Toxins (Basel). 2024 Dec 16;16(12):546. doi: 10.3390/toxins16120546 (PMC11679302; doi:10.3390/toxins16120546)
Supplement: Supplementary file 1 [file toxins-16-00546-s001.zip]

Archive with 1 entries (1 files):
- toxins-3287061-supplementary.pdf
